# Supplementary material for: Zinc Oxide Nanoparticles Treatment Maintains the Postharvest Quality of Litchi Fruit by Inducing Antioxidant Capacity
Source: Foods. 2024 Oct 23;13(21):3357. doi: 10.3390/foods13213357 (PMC11545015; doi:10.3390/foods13213357)
Supplement: Supplementary file 1 [file foods-13-03357-s001.zip]

Archive with 1 entries (1 files):
- foods-3214561-supplementary.pdf
